# Supplementary material for: Application of Convolutional Neural Networks Using Action Potential Shape for In-Silico Proarrhythmic Risk Assessment
Source: Biomedicines. 2023 Jan 30;11(2):406. doi: 10.3390/biomedicines11020406 (PMC9953470; doi:10.3390/biomedicines11020406)
Supplement: Supplementary file 1 [file biomedicines-11-00406-s001.zip]

Archive with 3 entries (3 files):
- [MDPI] Supplementary Figures.pdf
- [MDPI] Supplementary table S1.pdf
- [MDPI] Supplementary table S2.pdf
